# Supplementary material for: White matter microstructure and network-connectivity in emerging adults with subclinical psychotic experiences
Source: Brain Imaging Behav. 2019 Jun 10;14(5):1876–88. doi: 10.1007/s11682-019-00129-0 (PMC7572337; doi:10.1007/s11682-019-00129-0)
Supplement: Supplementary file 1 — (XLSX 197 kb) [file 11682_2019_129_MOESM1_ESM.xlsx]

## Sheet: Sheet1
This file provides an overview of the mean DWI signal intensity per volume in each dataset. The average for the B0 volumes and B1000 volumes has been provided.
	B0 volume											B1000 volume
ID	1	2	3	4	5	6	7	8	9	10	11	1	2	3	4	5	6	7	8	9	10	11	12	13	14	15	16	17	18	19	20	21	22	23	24	25	26	27	28	29	30	31	32	33	34	35	36	37	38
1	315.216	307.172	304.596	303.875	302.438	302.369	301.414	302.009	304.936	303.379	303.54	116.706	115.29	115.169	114.202	115.73	114.374	113.698	115.587	116.009	114.229	114.558	115.381	116.856	114.597	115.086	114.031	116.204	114.58	113.785	114.569	115.03	115.32	113.753	114.865	115.178	114.727	115.895	114.479	114.787	116.776	115.141	113.931	115.253	115.533	114.458	116.704	114.47	116.898
2	328.278	320.701	317.741	317.467	317.085	316.916	316.562	317.74	318.276	316.168	316.269	118.982	118.224	117.207	117.769	117.778	117.244	117.191	118.082	118.447	117.216	117.866	118.736	118.793	118.173	117.918	116.402	118.353	117.224	117.527	118.183	118.032	118.114	117.376	117.676	118.807	117.126	117.12	117.422	117.737	119.471	117.888	117.684	118.279	118.302	118.44	118.733	118.778	118.925
3	263.48	254.951	254.461	253.766	251.517	250.891	251.481	251.626	252.256	252.112	251.495	100.877	100.848	101.651	100.647	101.869	99.0495	100.232	101.004	100.822	99.2569	100.913	101.309	100.815	101.26	101.504	100.04	101.769	100.516	99.9894	100.044	101.275	101.273	100.13	99.7035	101.063	99.507	100.522	100.643	100.37	101.464	99.8512	99.8073	99.6115	101.885	100.676	101.249	100.835	100.613
4	352.327	346.186	345.167	344.011	344.861	345.425	344.923	345.236	346.514	346.162	342.828	134.75	135.822	136.825	135.146	135.758	132.942	134.839	135.564	135.355	133.974	134.81	135.763	135.2	135.003	136.473	135.166	136.02	135.547	133.668	135.152	135.851	135.885	134.974	134.754	135.079	134.876	135.154	136.455	134.386	135.34	135.188	134.051	134.794	137.084	135.165	135.965	135.28	135.834
5	336.747	328.115	325.314	323.815	323.547	323.48	325.067	324.998	326.251	327.326	327.753	125.406	125.751	127.381	125.718	126.745	123.695	125.261	125.484	124.64	123.739	125.559	125.756	125.044	125.839	127.12	124.97	126.421	125.703	124.928	124.274	126.136	126.124	125.108	123.931	125.91	123.85	124.488	126.384	125.552	126.569	123.692	124.792	124.698	126.953	126.021	125.138	125.813	124.609
6	323.572	314.185	315.954	316.605	318.945	319.859	320.01	321.931	323.486	322.696	319.646	113.764	112.716	112.878	112.489	113.833	112.782	113.027	113.714	113.915	113.039	112.025	113.842	115.273	113.792	114.563	114.755	114.749	114.273	113.501	114.328	113.956	114.129	113.959	114.296	114.548	115.152	115.394	115.243	114.609	115.637	115.842	114.126	114.857	115.961	115.116	116.193	114.907	115.829
7	315.585	307.728	305.259	304.749	303.399	303.995	304.362	305.276	307.348	307.881	307.468	118.637	120.592	120.438	118.572	119.43	117.717	118.477	119.442	119.495	118.244	119.518	120.604	119.372	118.317	120.687	119.798	119.539	120.645	118.072	118.3	120.532	119.794	118.683	119.004	119.213	118.426	118.915	121.239	118.849	119.898	118.296	117.963	118.188	120.232	118.709	118.827	118.828	118.721
8	291.735	282.181	281.354	281.83	281.219	283.873	285.209	285.737	285.327	286.669	285.413	109.163	109.818	110.355	111.191	110.341	108.934	109.706	108.546	108.54	107.966	109.676	110.287	108.666	110.289	110.433	109.139	109.329	109.953	109.828	109.022	109.846	109.511	109.5	108.443	109.93	108.437	108.357	110.143	109.725	110.572	107.992	109.036	109.399	109.741	110.342	109.049	110.492	108.971
9	262.102	252.334	250.202	252.079	253.788	253.014	251.265	253.542	254.269	255.167	253.124	105.809	105.734	105.687	104.438	105.667	104.281	104.174	105.552	106.671	104.775	105.113	106.107	106.4	104.663	105.083	104.919	105.382	104.59	103.868	105.523	106.014	106.236	105.412	106.533	105.507	104.836	106.898	106.044	105.251	106.371	106.747	104.498	105.197	106.881	105.601	107.275	106.159	107.667
10	300.536	293.132	291.528	289.961	289.349	288.679	287.694	288.85	289.514	290.098	291.326	113.791	113.588	112.658	113.12	112.515	113.34	112.744	112.763	113.142	112.653	112.892	113.327	114.336	112.917	113.205	113.532	113.068	113.029	113.071	113.285	112.962	113.029	113.528	114.018	113.187	113.549	113.805	113.092	113.039	114.01	113.94	112.849	113.061	112.849	113.201	113.635	113.587	114.253
11	274.668	265.486	264.054	263.851	263.299	262.491	260.331	265.794	267.143	265.812	266.944	109.251	109.58	109.995	109.472	109.756	107.372	109.14	109.088	108.872	107.941	109.06	110.146	109.753	109.752	110.325	108.391	109.327	109.013	108.511	107.316	109.787	109.273	108.213	108.572	109.776	107.877	108.886	109.604	109.168	110.158	108.326	108.654	108.705	109.781	109.341	109.261	108.766	109.331
12	302.234	294.677	292.226	289.472	290.036	288.281	289.782	289.826	292.566	292.919	293.797	111.189	110.705	111.929	111.95	112.07	109.759	110.652	111.159	111.121	110.276	111.683	111.713	111.036	112.254	111.5	110.234	111.919	110.754	111.053	110.783	111.122	111.244	110.44	110.015	112.26	109.899	110.749	110.947	111.049	112.147	110.043	110.743	110.497	111.301	111.603	110.862	111.959	110.779
13	325.779	317.318	317.152	316.393	316.576	319.631	316.487	318.276	320.872	323.578	323.849	117.782	117.332	117.877	118.441	117.924	116.115	117.432	117.628	117.683	116.87	117.942	118.257	117.635	118.641	118.822	116.77	116.983	117.75	117.133	116.483	116.695	117.314	117.843	117.365	118.757	117.161	117.242	118.558	117.418	118.989	116.969	116.988	116.923	117.119	118.262	117.894	118.823	117.766
14	258.573	250.732	250.392	247.972	246.482	247.166	246.749	248.925	249.424	250.429	249.592	96.8264	97.5784	97.5918	96.8178	97.0404	96.0143	96.401	97.0024	96.9721	95.7595	97.1108	97.6117	96.9372	97.127	97.9334	96.6476	97.0734	97.372	96.3506	96.3584	97.7587	96.6516	96.7162	96.8874	97.214	96.4548	96.8963	97.8079	96.5883	97.4216	96.4992	96.2577	96.3711	97.3498	97.0939	97.0252	97.0043	97.3058
15	294.493	286.435	285.656	283.35	283.263	286.109	286.763	288.712	289.543	290.136	290.473	111.859	111.305	111.225	110.418	111.355	110.034	110.101	110.955	111.273	109.873	110.57	111.577	111.977	110.712	111.153	110.757	111.735	110.438	109.961	110.377	111.16	111.105	110.13	110.893	111.142	110.442	111.312	110.982	110.805	111.947	110.601	110.194	110.882	111.398	110.597	111.815	110.618	112.183
16	275.426	267.551	267.897	266.302	266.177	266.297	265.483	265.961	265.895	266.316	266.545	106.779	106.298	106.211	105.907	106.761	104.752	105.267	105.8	106.694	104.929	105.347	106.467	106.741	106.376	106.199	105.371	106.695	105.787	103.576	105.17	106.102	105.777	105.413	105.849	106.23	105.383	105.981	105.772	105.103	107.583	106.007	104.887	104.816	106.281	106.507	107.255	105.976	107.363
17	298.473	291.799	290.168	287.988	287.275	288.32	290.314	292.592	292.854	295.689	295.532	111.569	112.229	112.65	112.643	112.583	109.643	111.345	111.283	111.68	110.854	112.326	112.321	111.926	112.998	112.408	111.544	112.765	111.227	111.114	111.549	112.605	112.522	111.715	110.952	112.806	110.431	110.543	112.005	111.157	112.797	111.612	111.39	110.826	112.628	113.103	112.514	112.678	111.772
18	299.196	291.178	288.325	288.635	289.461	290.477	290.113	289.247	289.08	286.852	289.769	111.519	112.751	114.04	114.061	114.192	110.921	113.162	113.215	112.721	111.493	113.364	113.319	112.306	114.504	113.999	112.639	113.852	113.534	112.663	112.892	113.001	113.311	113.272	112.517	113.542	112.055	112.817	112.567	112.895	114.539	111.9	112.453	112.649	113.837	114.457	113.363	113.228	113.159
19	279.723	270.899	268.65	267.574	267.461	267.501	266.966	267.663	268.459	266.499	268.3	106.921	107.877	109.177	108.075	108.244	106.404	107.474	107.586	107.159	106.182	107.983	107.856	106.845	107.95	108.641	107.164	107.872	108.151	107.286	106.797	108.497	107.888	107.13	106.436	108.026	106.299	105.566	108.681	108.023	108.045	106.463	107.488	107.21	108.292	108.054	107.045	108.039	107.15
20	293.981	285.775	283.036	284.047	282.72	281.048	281.653	281.604	282.054	281.528	281.983	106.491	106.881	107.998	107.534	107.984	105.069	106.92	106.531	106.668	105.146	107.349	107.408	105.969	107.64	107.64	105.986	107.581	106.689	106.452	105.691	107.454	106.786	106.197	105.163	107.973	105.055	105.037	107.198	106.649	108.174	105.254	106.453	106.283	107.472	107.719	106.705	107.894	106.353
21	242.489	233.144	231.752	231.106	230.608	229.988	230.78	231.123	233.123	232.641	232.587	93.8733	93.9731	94.8554	93.9166	94.4962	92.4543	93.3564	93.9007	93.5995	92.5429	94.0291	94.3091	93.7282	94.5117	94.7443	93.4558	94.587	94.1019	93.5324	93.5445	94.6919	94.4055	93.7314	93.4068	94.8206	93.2218	93.6148	94.6763	94.1851	94.8184	93.0374	93.4025	93.8557	94.7548	94.2931	94.0442	94.1331	93.8756
22	315.874	306.144	292.22	300.636	300.745	302.618	302.52	303.79	304.667	306.795	303.538	115.026	115.878	116.523	115.651	114.552	107.944	114.829	114.67	114.307	113.714	115.236	115.489	113.749	115.039	116.398	115.187	115.159	115.463	114.392	114.451	116.193	115.452	115.366	114.099	115.937	114.243	114.259	116.134	114.585	114.95	113.972	114.529	114.703	116.621	115.844	115.251	115.548	114.795
23	279.137	272.105	269.775	268.478	266.855	267.211	264.601	265.907	268.349	265.988	266.362	106.575	106.585	107.145	106.987	107.03	105.743	106.671	106.731	105.967	105.913	106.486	106.866	106.673	107.194	107.548	105.945	107.386	106.828	106.533	106.063	106.396	106.595	106.28	105.76	107.224	106.014	106.264	106.841	106.268	107.638	105.755	105.797	106.43	106.992	107.026	106.605	107.183	106.156
24	220.943	213.35	212.756	212.304	211.877	210.73	211.104	211.717	211.421	210.794	211.451	87.4481	87.5397	88.3417	88.0493	87.9961	87.2002	87.9335	87.5252	87.1585	86.67	87.8244	88.0748	87.4097	88.2116	88.4827	87.7116	87.9048	88.0869	87.9543	87.4818	88.2197	87.6447	87.7965	87.2542	88.162	87.2467	87.3053	88.1836	87.7152	88.2053	87.2422	87.4883	87.5015	87.9102	88.107	87.4431	88.5106	87.592
25	227.183	218.519	215.914	215.466	216.632	217.599	216.909	217.519	218.13	217.777	218.134	87.6708	87.8084	88.4547	88.2858	88.2114	86.906	87.3482	87.8001	87.7299	86.7569	88.0393	87.8553	87.8144	88.25	88.6731	87.1402	88.2023	87.9517	87.7799	87.717	87.8327	88.4445	87.5623	87.2238	88.2226	87.2288	87.8647	88.2883	88.0767	88.8956	87.6094	87.6783	87.7586	88.9234	88.5356	88.446	88.7117	87.879
26	363.08	353.474	349.99	351.915	350.261	350.812	349.385	352.157	352.574	354.063	352.81	135.635	136.78	138.155	137.104	137.948	133.625	136.231	136.896	135.425	134.518	136.379	136.507	135.213	136.406	138.061	135.72	136.842	136.827	134.961	135.682	136.781	137.168	135.78	134.288	136.416	135.321	134.872	137.219	135.62	137.531	135.438	134.977	135.28	138.116	136.933	136.31	137.268	135.725
27	336.838	328.749	324.894	325.626	326.465	326.09	326.736	327.053	327.753	327.838	328.135	119.076	119.204	120.445	121.775	121.325	117.27	119.741	120.61	120.097	119.99	120.689	120.35	119.69	121.523	119.839	118.952	121.027	119.886	120.579	120.664	120.299	120.557	120.577	118.671	121.941	119.67	119.873	119.714	120.149	121.481	118.89	120.293	119.993	121.039	122.147	120.911	122.199	120.354
28	293.228	285.161	284.237	282.717	282.781	282.949	283.136	284.04	285.246	284.924	284.745	113.38	114.942	115.858	114.462	115.222	111.101	114.323	113.651	113.937	112.15	114.655	115.532	113.428	115.003	116.14	113.431	115.062	115.175	113.546	112.889	115.799	114.808	114.332	112.938	115.537	112.447	112.937	115.629	113.8	115.916	113.11	113.432	113.251	115.874	115.537	114.304	114.946	113.603
29	274.047	264.647	264.347	266.951	267.51	267.485	267.853	270.258	272.138	270.532	271.522	102.386	102.339	102.522	101.693	102.177	100.995	100.854	102.314	102.242	101.29	102.729	102.957	102.905	102.779	103.12	101.834	103.146	102.418	102.425	102.858	103.881	103.809	102.347	102.984	103.501	102.573	103.356	103.086	103.343	103.815	103.159	103.226	103.37	104.419	103.91	104.266	104.164	104.651
30	264.132	256.652	256.494	255.268	253.885	253.905	253.175	253.791	254.115	253.762	255.709	98.6237	100.342	101.068	102.329	101.173	98.5183	100.926	100.794	100.209	100.437	101.158	100.939	100.161	101.689	101.587	100.282	101.005	101.454	100.542	100.963	101.159	101.576	101.193	99.5768	101.84	100.034	99.8621	101.039	100.049	101.307	99.1862	99.7861	98.596	100.711	102.112	99.3966	101.953	99.2116
31	321.584	313.342	315.886	316.098	315.17	316.832	317.144	318.849	319.197	320.276	319.196	120.665	120.343	120.752	122.004	121.085	118.791	120.487	120.149	120.118	119.179	120.253	120.726	120.697	122.565	121.761	120.459	121.601	121.121	121.044	120.819	121.383	120.98	120.885	119.891	122.26	120.599	120.392	120.99	121.083	123.579	120.863	120.552	120.995	121.972	122.999	121.41	122.787	121.227
32	308.369	301.721	301.065	299.821	299.682	301.099	301.975	301.827	302.985	304.86	305.871	120.224	120.908	121.733	121.547	121.376	119.831	121.143	120.269	120.341	120.236	120.916	120.909	120.874	121.561	121.796	119.763	120.59	121.197	120.758	119.6	121.145	121.108	120.985	120.192	121.592	120.193	120.762	120.235	119.736	121.877	119.398	119.724	120.288	121.721	121.375	121.061	120.425	120.977
33	212.577	203.586	202.164	202.423	201.132	200.97	201.797	201.65	202.627	200.782	200.929	83.4306	83.4788	84.2924	84.4147	83.9326	82.6842	83.8885	84.0458	83.2855	82.9535	83.9653	83.5795	83.258	84.1763	84.6754	83.3178	83.8219	83.9287	83.7745	83.6311	84.1391	84.6974	82.8705	82.8599	84.4567	82.961	83.3246	84.1572	84.1532	84.3776	82.7539	83.8537	83.7457	84.6647	83.9468	83.6542	84.7482	83.1987
34	309.234	302.62	301.588	300.322	299.53	299.01	298.671	299.217	299.267	298.871	298.888	110.976	109.707	110.855	112.474	111.467	109.673	110.547	110.885	110.966	110.829	111.07	110.896	111.409	112.677	111.148	110.2	111.716	110.646	111.474	111.252	110.623	111.314	111.156	109.97	112.708	110.677	110.861	110.06	111.139	112.357	110.376	111.119	110.61	111.139	112.395	111.357	112.415	111.168
35	276.76	269.101	268.223	268.043	269.121	269.362	270.04	271.018	271.31	271.671	271.239	101.903	101.861	102.684	102.093	102.483	100.395	101.816	101.59	101.965	100.313	102.053	102.573	101.448	102.594	102.767	101.174	102.521	102.049	101.094	100.851	102.481	101.785	101.469	100.966	102.846	100.843	101.328	102.694	102.073	103.734	101.206	101.871	101.833	103.045	103.264	102.944	103.334	102.894
36	360.324	353.983	351.311	350.727	350.086	349.1	349.698	349.398	351.054	349.798	350.625	132.087	131.685	132.984	134.637	133.346	129.9	132.582	131.912	132.626	130.913	133.166	133.056	131.647	134.52	132.767	131.327	132.857	132.367	132.79	131.436	132.859	132.557	133.046	130.683	134.808	131.361	131.048	132.139	130.954	134.213	130.668	132.117	131.353	132.449	134.548	132.06	134.213	131.628
37	281.476	272.963	271.525	270.707	270.268	270.063	270.309	270.742	270.865	270.369	271.254	106.658	106.731	107.467	107.023	107.234	104.798	105.986	106.171	106.11	104.911	106.993	107.097	105.841	107.233	107.529	105.384	106.764	106.222	105.553	105.307	107.132	106.566	105.41	104.338	107.117	104.495	104.894	106.751	106.357	107.312	104.357	105.65	105.659	106.917	106.651	105.039	106.774	105.253
38	269.5	262.398	260.589	259.896	259.577	259.622	260.077	260.444	261.818	260.599	261.328	103.002	103.194	103.554	104.308	103.829	102.047	103.438	102.727	102.524	101.863	103.191	103.456	102.613	104.113	104.236	102.525	103.542	103.28	102.795	102.416	103.554	103.013	103.547	101.85	104.537	102.164	102.135	103.4	102.928	104.724	101.996	102.74	102.63	103.377	104.687	102.665	104.406	102.636
39	253.247	244.352	241.448	242.706	240.375	242.944	244.003	242.925	243.693	244.877	244.68	93.1888	94.5555	95.4325	95.035	94.8693	92.7567	94.283	94.6689	93.746	93.795	94.9481	94.8437	93.5051	95.4114	95.275	94.1106	95.2734	94.9267	94.2908	94.2603	95.3506	95.1197	94.7002	93.8175	95.5773	93.8427	94.3853	95.201	94.4958	94.7722	93.3735	93.5485	93.3868	94.8796	95.1741	93.9046	94.919	93.8512
40	351.671	344.719	342.419	341.755	342.137	340.509	341.156	341.926	342.548	342.75	342.084	127.6	129.886	131.604	132.319	131.118	126.252	130.616	129.906	128.987	127.993	130.988	131.452	127.928	131.92	131.233	129.785	130.852	130.216	129.992	128.994	131.175	131.031	130.332	127.724	132.082	128.13	127.965	131.523	129.946	132.922	129.966	130.377	130.116	132.974	132.064	129.531	131.839	127.957
41	309.486	303.205	300.834	300.554	302.303	302.825	302.082	302.485	302.89	304.774	304.313	120.056	119.03	119.495	120.325	120.575	118.389	119.579	118.943	120.089	118.848	119.762	120.102	120.462	120.182	119.588	119.422	120.568	119.854	119.036	119.418	119.322	119.499	119.515	119.498	120.99	119.369	119.853	119.71	119.386	121.584	120.02	119.007	119.106	120.909	121.668	121.554	121.681	121.69
42	333.149	328.354	326.937	324.471	325.958	325.554	323.498	323.235	326.99	327.982	328.589	123.221	123.331	125.373	126.08	126.069	122.19	125.642	123.378	124.372	123.53	125.706	125.01	123.984	126.728	125.572	124.142	124.941	124.624	125.064	122.79	125.808	124.436	125.003	123.245	126.713	123.703	123.625	125.323	124.413	126.499	122.768	124.222	124.453	125.463	126.339	123.939	126.635	123.288
43	290.667	284.019	283.55	281.38	280.737	281.588	280.493	280.065	282.091	282.293	283.108	107.235	107.073	108.587	108.457	108.397	105.479	107.448	107.395	107.077	106.23	107.865	107.668	107.143	108.606	108.652	106.473	108.135	107.335	107.022	107.104	107.68	107.927	106.9	105.723	108.814	106.125	106.255	107.878	107.446	108.859	105.857	106.861	106.901	107.815	108.472	107.066	108.174	106.654
44	254.664	246.838	245.19	245.243	244.658	243.293	243.591	244.4	245.085	243.293	243.293	243.591	244.4	97.3766	95.0033	96.5574	96.3784	96.9631	95.739	97.3271	97.4764	96.7857	97.8737	97.3464	96.0818	96.9631	96.9371	96.5925	95.6831	97.2834	97.0595	96.6425	95.8211	98.0382	95.9381	96.1253	97.3611	96.4483	98.1573	95.6728	95.915	95.7265	96.954	97.8314	96.3995	97.8059	96.7583	95.3866	97.0032
45	249.558	241.05	239.362	238.277	237.864	237.771	237.647	238.402	239.562	237.723	238.098	238.402	239.562	100.494	99.4697	99.8742	97.4539	99.1872	99.0923	98.7969	97.9675	99.5339	99.7959	98.1836	99.661	100.365	98.8413	99.4412	100.14	98.6882	98.3825	99.8971	99.232	99.0919	97.7936	99.7921	97.626	97.8755	100.653	98.7963	99.8054	97.0295	98.264	98.3759	99.4008	99.3476	98.0581	99.276	98.0269
46	261.26	253.653	252.991	252.851	253.659	255.551	255.54	255.85	256.971	257.245	256.946	100.724	100.814	101.291	102.136	101.418	100.236	101.281	101.247	101.274	101.299	102.002	101.91	101.577	102.578	101.641	101.097	101.907	101.261	101.967	101.696	101.633	101.698	101.745	101.261	103.021	101.579	101.483	101.466	101.762	102.106	101.312	101.748	101.082	101.296	102.217	101.681	102.748	101.882
47	285.467	277.565	275.697	273.834	273.278	273.867	274.527	273.952	273.899	278.006	276.243	100.158	101.193	101.66	101.856	101.092	99.3427	100.536	100.788	100.66	100.172	101.534	101.67	100.213	101.738	101.828	100.411	101.315	101.27	100.58	100.968	101.743	101.321	101.042	99.9831	101.994	100.064	99.9989	101.427	100.354	101.149	99.6023	100.097	99.8769	101.19	101.213	100.596	101.448	100.282
48	220.488	212.013	211.191	211.181	209.873	210.243	211.86	211.594	214.704	214.575	214.142	82.1272	81.9737	82.5769	82.9002	82.5901	81.4175	81.9764	81.3306	81.5077	80.9688	82.4383	82.4952	81.7466	82.9152	82.9498	81.6725	81.9317	81.8942	82.4751	81.9345	82.6041	82.1003	82.0756	80.2691	83.3248	81.823	81.4354	82.3912	82.3729	83.249	81.3951	82.3384	82.1397	81.613	82.6001	81.7404	83.0928	82.0013
49	286.944	279.128	277.415	277.247	276.027	275.915	275.522	275.67	276.859	276.262	275.413	110.448	110.661	112.022	113.563	112.58	109.666	111.59	111.686	111.182	111.195	112.498	111.828	110.93	113.754	111.88	110.889	112.241	111.68	111.92	111.85	112.078	112.265	112.298	110.559	113.484	110.971	110.801	111.52	111.476	113.205	110.435	111.395	110.695	111.869	113.389	111.066	113.688	111.107
50	282.626	275.273	273.849	272.641	271.835	272.051	271.35	271.62	273.397	271.025	271.681	100.662	101.387	102.347	103.016	102.162	100.032	101.771	100.848	101.26	100.649	101.789	102.156	100.518	102.668	102.594	101.83	101.861	102.02	101.141	101.098	102.044	101.721	102.177	100.721	102.501	100.361	100.493	102.312	100.97	102.404	100.225	100.884	100.305	101.571	102.384	100.388	102.466	100.5
51	337.324	330.178	327.717	327.51	327.689	328.788	329.546	331.565	332.103	332.347	331.49	123.827	123.827	125.627	126.601	125.942	122.154	125.277	123.747	124.137	122.772	125.251	124.741	122.929	126.516	125.729	123.378	125.557	125.21	124.555	123.403	125.196	124.213	124.558	122.359	126.146	122.562	122.615	125.105	123.858	126.719	122.646	123.958	123.131	125.017	126.705	123.78	126.21	123.102
52	269.034	260.861	261.433	259.571	258.899	258.578	259.172	259.746	260.076	259.883	259.463	96.78	97.1993	97.3741	98.239	97.3076	96.4137	97.1238	96.4539	96.7471	96.6994	97.1242	97.4134	96.8532	97.8828	97.4989	96.8608	97.1731	97.4824	97.4041	97.1878	97.4881	97.1714	97.6683	96.7475	98.2884	96.8224	96.3791	97.4919	97.0986	98.1153	96.5256	96.9699	96.8715	97.1686	98.3194	96.804	98.455	96.6129
53	298.246	290.129	287.679	286.927	287.726	288.194	288.381	288.526	288.72	287.712	286.773	111.088	111.78	112.25	112.126	112.444	109.465	110.86	112.164	112.084	110.935	111.833	112.15	111.615	112.179	112.222	110.83	112.517	111.44	110.691	111.368	112.277	112.197	111.188	110.509	112.453	110.571	111.152	112.118	111.17	112.482	110.819	110.863	110.485	112.352	112.288	112.001	112.407	111.825
54	295.034	288.222	286.61	286.212	285.41	285.215	284.74	286.199	287.485	285.889	285.995	108.578	109.379	110.773	111.33	110.39	108.271	110.276	110.205	108.515	109.164	110.464	110.321	108.726	110.638	111.031	109.4	110.501	110.055	109.945	109.823	110.019	110.566	109.887	107.927	110.979	109.29	108.77	110.321	109.787	110.207	108.425	109.561	109.011	110.737	110.63	109.265	111.432	108.752
55	323.383	315.88	315.391	313.829	313.317	312.734	312.045	312.699	314.511	315.389	315.847	107.025	106.388	107.799	109.687	108.405	105.281	107.286	106.834	107.181	106.484	108.482	107.952	106.898	109.933	107.982	106.096	107.875	107.251	107.766	107.053	107.726	107.751	107.394	105.265	109.714	106.193	106.525	107.452	107.692	109.124	105.686	107.288	106.622	107.668	109.332	106.861	109.875	106.473
56	289.784	280.96	278.007	286.934	282.052	282.198	282.069	282.381	282.944	282.74	281.739	107.18	107.074	106.751	107.408	101.094	113.256	114.627	113.223	112.737	108.684	110.444	110.952	106.168	111.861	108.681	110.727	110.782	110.743	110.902	109.16	109.837	109.502	109.288	107.568	105.743	107.566	107.078	108.083	108.393	108.754	104.074	107.855	107.909	108.659	109.727	107.335	110.065	107.438
57	261.618	253.136	250.878	250.261	249.257	249.852	249.686	248.681	250.419	250.068	248.474	97.2228	97.7733	98.8419	98.3933	98.2166	95.7904	97.2798	98.1008	97.2438	96.5833	98.1337	98.3699	97.2695	98.4027	98.8284	97.0692	98.2305	97.8632	97.5361	97.5112	98.5897	98.4592	97.6192	96.3262	98.6605	96.5189	96.7785	98.2465	97.8275	98.4411	96.194	97.3153	97.6511	98.5613	98.5086	97.1515	98.4978	96.8134
58	289.941	281.946	281.099	279.228	280.509	279.447	280.133	280.946	281.333	281.726	280.808	112.138	111.971	112.635	113.951	113.46	110.439	112.336	112.464	112.602	111.767	112.968	113.305	112.688	114.096	113.551	112.094	112.845	112.647	112.514	112.312	112.965	112.714	112.917	111.714	113.888	112.209	112.461	112.682	111.76	114.299	111.613	111.687	111.208	112.793	114.166	112.24	114.24	112.416
59	282.049	274.746	273.62	272.116	271.765	271.771	271.268	271.842	273.053	272.154	272.408	107.092	108.161	109.328	109.534	109.08	105.709	108.391	107.693	107.798	106.438	108.719	108.786	106.901	109.593	109.538	107.309	108.373	108.739	107.661	107.187	108.931	108.155	108.212	106.108	109.584	106.434	106.175	109.066	107.508	109.254	106.016	107.326	106.791	108.746	109.706	107.363	109.356	106.913
60	345.764	338.11	335.612	334.638	334.825	338.45	337.258	337.388	339.931	337.822	337.652	125.932	126.432	127.43	128.954	127.767	124.91	126.948	127.077	126.465	126.351	127.361	127.334	126.479	128.644	128.158	126.372	127.534	127.446	127.205	127.173	127.488	127.62	127.607	125.602	128.419	126.503	126.071	127.118	126.759	128.139	125.678	126.631	126.031	127.558	128.811	126.534	129.049	126.451
61	248.88	240.451	237.945	238.422	238.591	239.605	238.749	239.763	241.246	239.324	240.275	95.8181	96.3992	97.6726	97.5712	97.1478	94.9808	96.5366	96.9107	96.3153	95.664	97.4102	97.4331	95.7652	97.2749	97.859	96.0642	96.6588	97.0349	96.5369	96.4729	97.5668	97.4564	96.5913	95.3695	97.5546	96.0464	96.0154	97.5775	96.9052	97.1264	95.6028	96.6564	96.5784	98.041	97.2824	96.4677	97.5489	96.0948
62	288.317	281.03	279.913	279.363	279.81	282.582	280.962	279.701	281.821	281.487	281.03	108.54	108.158	108.654	111.498	109.501	107.531	109.385	108.191	108.855	108.437	109.43	109.188	108.326	111.15	109.358	108.525	109.38	109.662	110.459	109.024	109.596	109.529	110.283	108.242	111.581	108.835	108.356	109.285	109.244	111.248	108.53	109.562	108.49	108.77	111.64	109.074	111.576	109.069
63	307.839	301.147	299.512	298.775	298.241	299.103	299.699	299.472	301.005	301.407	300.103	111.436	111.614	112.009	113.229	112.288	109.729	111.543	111.57	111.147	110.714	111.935	111.807	110.992	112.975	112.466	110.994	112.092	112.209	112.093	111.378	112.232	112.076	112.353	110.355	113.292	110.496	110.523	112.494	111.71	113.215	110.326	111.264	111.245	111.99	113.104	110.829	113.143	110.732
64	252.154	244.881	244.992	243.5	243.823	243.607	243.492	242.891	243.237	243.144	243.041	99.0842	100.285	100.404	101.074	100.513	98.1575	99.6972	100.286	100.153	99.8839	100.249	100.599	100.102	100.806	100.708	99.7165	100.27	100.197	99.8568	99.8466	100.263	100.284	100.398	99.6931	100.548	99.4996	99.5168	99.9853	99.3399	100.691	99.2597	99.4649	99.1856	100.272	100.987	99.7106	100.717	99.7144
65	269.584	261.791	261.786	260.372	259.126	259.907	259.766	260.326	260.3	259.624	259.476	108.713	109.735	111.188	111.31	111.011	107.814	109.949	110.482	109.637	109.687	110.502	110.641	109.285	111.074	111.143	109.223	110.144	110.505	109.988	109.768	110.923	110.349	110.173	108.416	111.415	109.097	108.551	110.796	110.036	111.507	108.279	109.115	109.408	111.083	111.345	109.287	111.554	109.293
66	333.37	326.812	325.794	324.995	323.511	325.548	325.992	326.075	325.88	326.129	325.942	119.42	119.901	121.316	121.942	121.287	118.441	120.409	121.411	119.791	120.102	121.517	121.02	120.137	121.984	121.84	120.324	121.119	121.129	120.94	120.964	121.358	121.802	121.094	119.206	122.396	120.46	120.482	121.351	121.355	121.555	119.397	120.688	120.295	121.419	121.532	119.911	122.523	120.102
67	329.103	321.843	320.285	318.705	316.944	319.083	319.949	319.286	320.653	320.214	320.738	121.192	121.361	121.991	122.749	122.043	119.968	121.096	121.457	121.615	121.1	122.499	121.607	121.237	122.572	122.155	120.692	121.923	121.587	121.372	121.217	121.853	121.384	121.596	120.453	122.616	120.9	121.011	121.474	121.369	123.029	120.702	121.259	121.044	121.844	122.986	121.528	122.723	121.337
68	264.97	257.319	256.947	257.235	256.892	256.612	257.33	257.491	258	257.576	258.257	98.255	98.5232	99.5219	99.8276	99.0928	97.0558	98.8589	98.7803	98.3741	97.6947	99.3969	99.3066	97.8065	99.7583	99.9448	98.295	99.1877	99.2395	98.8208	98.6528	99.4553	99.2608	98.7589	97.2429	100.104	97.8502	97.8714	99.4714	99.1935	100.272	97.4375	98.784	98.5688	99.9155	100.357	98.3406	100.225	97.9081
69	345.882	338.459	337.039	335.725	335.442	336.359	335.842	335.534	335.39	334.497	332.969	129.365	129.668	130.576	131.596	130.936	127.75	129.676	130.073	129.628	129.023	130.273	130.098	129.737	131.37	130.893	129.098	130.605	130.159	129.444	129.518	129.952	130.186	129.639	128.219	131.117	129.028	129.112	129.926	129.217	130.986	128.828	128.899	128.906	130.1	131.11	129.726	131.235	129.091
70	254.878	247.522	245.813	244.151	244.251	244.71	245.205	244.032	245.508	244.002	244.777	99.5703	99.6975	99.9771	101.016	100.298	98.1696	99.68	99.9654	100.166	99.6863	99.9637	100.209	99.8585	100.94	100.054	99.5465	100.201	99.9277	99.4206	99.5664	100.075	99.556	100.065	99.2145	100.999	99.1255	99.2493	99.8206	99.1155	101.098	98.885	98.9989	98.7569	99.7095	101.087	99.7196	100.963	99.6771
71	243.367	234.97	233.387	232.208	231.161	230.815	231.807	231.3	234.284	233.312	233.253	93.884	94.3418	95.1384	96.3512	95.4238	92.8444	94.6171	94.2765	94.8511	93.8555	95.5638	95.4059	94.1848	96.4775	95.569	94.2512	95.2053	95.0385	94.9066	94.4005	95.2704	95.0175	95.1266	93.5401	96.4023	94.026	93.9643	95.1158	94.322	95.9699	93.3237	94.3983	93.7276	94.8394	96.2447	94.0081	96.1988	93.866
72	303.989	297.122	294.299	294.341	294.251	294.351	294.183	294.901	295.601	294.83	295.43	110.525	110.221	111.649	112.769	111.817	109.003	110.95	111.223	110.79	110.447	111.534	111.284	110.417	112.683	111.819	110.084	111.651	111.28	111.425	111.351	111.283	111.903	111.402	109.667	112.945	110.664	110.398	111.155	111.405	112.494	109.91	111.118	110.66	111.464	112.762	110.711	112.78	110.403
73	307.08	298.847	298.069	296.026	295.868	295.797	294.872	294.045	295.229	297.276	292.932	111.288	111.725	113.342	112.969	112.93	109.621	112.049	112.19	111.432	110.585	112.226	112.323	111.038	112.794	113.28	110.848	112.616	112.511	111.502	110.458	112.292	112.186	111.284	109.616	112.555	110.053	110.28	111.788	111.491	112.841	109.686	110.917	110.789	112.31	112.601	111.138	112.671	110.531
74	267.962	260.624	260.127	259.854	259.595	259.896	260.759	261.54	260.043	260.946	260.995	97.8463	98.4817	98.9488	99.5686	98.6113	96.9324	98.398	98.0943	98.2492	97.3141	98.6729	98.8777	97.9301	99.7614	99.0577	97.9768	98.7576	98.7859	97.8044	98.202	98.6768	98.398	98.6517	97.4446	99.4768	97.9426	97.379	98.5671	97.845	99.322	97.8064	97.8386	97.0593	98.7255	99.932	98.1706	99.4639	97.8491
75	330.324	322.592	321.18	320.118	322.66	322.971	322.749	323.829	323.394	322.446	321.415	123.87	124.321	125.063	126.228	124.854	121.965	124.465	124.134	124.202	123.006	124.811	124.922	123.146	125.778	125.309	123.647	124.886	124.899	124.283	123.889	125.244	124.573	124.645	123.134	126.175	123.251	123.448	125.595	124.336	126.094	123.295	124.321	123.71	125.285	126.239	124.398	126.596	124.397
76	278.382	270.252	269.736	267.888	268.767	269.21	269.333	267.082	267.941	266.784	269.138	99.1467	99.0041	99.2789	100.729	99.707	98.115	98.9567	99.5218	100.015	99.4694	99.5973	99.9381	99.6758	100.759	99.5025	98.9569	99.5924	99.091	99.5739	99.4285	99.4558	99.1505	99.8614	99.468	101.369	100.142	99.855	99.6377	99.4928	101.296	99.8277	99.2771	99.1753	99.5713	101.123	99.8297	101.212	100.156
77	338.175	330.878	328.098	327.527	328.717	329.849	330.646	332.281	331.634	330.957	331.865	130.554	131.435	131.873	133.213	132.297	129.045	131.076	131.248	131.969	130.688	131.361	131.984	131.053	132.709	131.62	130.969	131.998	131.625	130.656	131.116	131.791	131.582	132.024	130.612	132.713	130.758	130.676	131.623	130.458	132.588	130.701	130.531	129.805	131.865	133.362	131.98	132.992	131.66
78	262.308	254.139	252.783	252.519	253.84	255.602	255.438	256.691	257.821	258.616	258.508	98.7629	99.5655	100.953	101.644	100.612	98.2514	100.74	100.083	98.507	99.2711	100.716	99.9268	98.9149	101.791	101.836	99.8554	100.241	100.865	100.931	100.363	100.377	101.16	101.094	98.3532	101.527	99.88	99.7096	101.263	100.33	101.863	99.4534	100.778	99.6814	101.718	100.003	99.4424	100.44	99.2483
79	263.826	255.375	252.347	251.548	251.742	254.062	253.218	253.534	253.475	254.458	253.944	93.0426	93.7485	94.9749	94.7284	94.4508	91.4875	93.415	93.9534	93.4128	92.3898	94.7467	94.6755	92.9342	94.7805	95.0341	92.6924	94.3173	94.1722	93.4442	93.3858	94.7396	94.4375	93.1848	91.7183	95.0323	92.3245	92.6838	94.1733	93.6614	94.4924	91.7775	93.5042	93.2635	94.9566	94.5777	93.5273	94.8753	93.078
80	273.467	265.821	264.662	263.996	264.149	265.926	267.07	267.623	268.042	268.179	269.292	106.833	107.19	107.996	108.651	108.104	105.445	107.523	107.621	107.857	107.25	107.997	108.497	107.525	108.777	109.035	107.391	108.207	108.446	107.005	107.17	108.306	108.188	108.156	106.63	109.082	107.028	107.337	108.525	107.473	109.373	106.595	107.203	106.819	108	109.004	107.478	109.117	107.625
81	287.355	279.444	277.983	277.974	276.87	276.412	276.502	276.594	277.589	277.197	276.879	94.0198	94.1548	94.8698	95.578	95.1154	93.4728	94.199	94.6164	94.7493	93.6463	95.038	94.9197	93.7947	95.8683	94.8647	93.9606	94.8371	94.3247	94.7645	94.2016	94.7952	94.8424	94.888	93.859	95.9557	94.0836	93.9972	94.4655	94.5149	95.5924	93.719	94.5219	93.8858	94.5424	96.0093	94.3184	96.1343	94.4145
82	295.593	287.707	284.751	283.55	284.465	284.992	284.413	286.168	286.701	285.928	286.071	99.0196	98.9623	99.5413	101.544	99.7935	98.4576	99.4546	99.4946	99.5688	99.2194	100.041	99.8229	99.075	101.147	99.8799	98.8147	99.9037	99.6154	100.272	99.7565	99.6323	99.7564	100.13	98.6346	101.353	99.2941	99.2521	99.4265	99.8209	100.87	99.1771	100.294	99.5926	99.7994	101.479	99.6342	101.764	99.6217
83	267.465	259.12	257.01	256.834	256.543	255.825	256.7	256.826	257.786	259.157	259.14	106.646	106.198	106.542	105.914	106.494	103.886	105.197	105.844	106.408	104.091	105.652	106.403	105.647	105.995	106.5	105.405	106.759	106.179	104.903	105.295	106.018	105.585	104.99	104.953	106.446	104.741	105.475	106.167	104.931	107.191	105.082	104.852	104.98	106.346	106.395	106.188	105.699	105.868
84	245.235	244.267	243.799	245.552	245.946	246.749	244	243.387	242.579	242.017	244.705	96.1264	97.1222	97.4332	97.3437	97.3311	95.4281	97.3665	97.0829	96.4456	95.8018	97.6529	97.6946	96.5176	97.7553	98.1004	96.7568	98.296	97.8016	96.4476	97.1	96.9444	97.744	97.5306	96.8976	98.699	96.754	96.7675	98.5895	97.8542	98.3061	96.7993	97.2572	97.1561	98.7729	98.898	98.055	98.6163	97.8598
85	293.993	292.959	291.583	290.233	288.978	290.532	289.348	289.825	291.136	290.035	290.023	111.059	112.787	114.036	113.054	113.639	110.277	112.823	113.578	112.688	111.765	113.112	113.343	112.248	113.685	114.464	111.982	113.341	113.172	112.07	112.387	113.578	113.281	112.469	111.356	113.029	111.557	111.299	113.385	112.461	113.112	110.863	111.915	111.735	113.523	113.069	111.908	112.774	111.511
86	263.993	263.606	264.289	263.608	263.398	261.03	263.185	262.694	264.789	263.773	263.228	103.828	104.122	105.149	105.533	104.949	103.131	104.87	104.605	103.403	103.281	105.304	104.722	103.969	106.104	105.993	104.067	105.023	105.243	105.083	104.337	105.061	104.807	104.898	103.141	105.977	104.247	103.715	105.042	105.158	105.449	103.133	104.55	104.552	104.769	105.466	103.568	105.693	103.493
87	319.476	312.708	310.317	307.152	306	306.468	307.985	307.211	306.585	305.427	305.06	121.709	122.576	123.665	123.36	123.479	119.798	122.277	122.75	122.283	121.319	123.022	123.538	121.434	123.419	123.832	121.824	123.1	122.905	121.305	121.851	123.069	123.023	122.111	120.616	123.057	120.662	121.014	122.801	121.253	123.374	120.062	120.562	120.454	122.634	122.755	121.366	122.868	120.861
88	305.715	298.289	295.953	294.943	293.606	295.312	295.336	294.618	295.705	294.209	294.532	113.389	113.645	115.085	116.398	115.327	112.263	114.607	114.138	113.966	113.558	115.695	115.353	113.338	116.33	115.445	113.154	114.893	115.001	114.839	114.151	115.111	114.562	113.885	112.102	116.205	112.885	113.145	114.564	114.215	116.131	112.504	114.011	113.35	115.01	116.397	113.561	115.968	113.325
89	263.705	255.116	253.427	252.698	252.53	252.583	253.171	253.508	257.077	256.778	257.57	95.9157	95.8949	97.3345	97.7238	97.5198	93.9744	96.1297	96.2329	96.2916	95.4772	97.116	96.94	96.1967	98.2832	97.2006	95.3639	97.2977	96.4469	96.0874	95.693	96.6627	96.5905	95.8747	94.3232	97.6632	94.5896	95.4614	96.5276	95.6149	97.9081	94.7061	95.8572	95.486	96.9142	97.8302	96.5234	97.5945	95.8695
90	280.336	280.594	278.264	277.109	277.578	277.59	277.187	278.515	279.829	280.712	281.018	105.157	105.622	106.745	106.937	106.952	103.811	106.148	105.881	105.704	104.815	106.222	106.096	105.072	107.074	107.11	105.33	106.597	106.598	105.665	104.861	106.4	106.219	105.596	104.03	106.99	104.83	105.016	106.804	105.868	107.247	104.659	105.733	105.184	106.689	106.896	105.955	107.274	105.177
91	291.58	291.67	289.829	289.009	288.977	290.913	290.965	291.857	292.313	292.828	293.169	112.374	112.809	113.42	114.294	113.801	111.984	113.92	113.148	112.821	112.845	113.411	113.411	112.773	114.332	113.965	112.913	113.186	113.915	113.743	113.115	113.22	113.089	113.996	112.508	114.146	113.376	113.117	114.059	113.305	114.004	112.576	113.074	112.583	113.124	114.114	112.837	114.465	113.214
[truncated: 72 more columns]
